# Supplementary material for: Genome-wide DNA methylation and gene expression patterns of androgenetic haploid tiger pufferfish (Takifugu rubripes) provide insights into haploid syndrome
Source: Sci Rep. 2022 May 18;12:8252. doi: 10.1038/s41598-022-10291-z (PMC9117679; doi:10.1038/s41598-022-10291-z)
Supplement: Supplementary file 8 — Supplementary Table S4. [file 41598_2022_10291_MOESM8_ESM.xlsx]

## Sheet: haploid-hyper DMGs
GO biological process term name	GO ID	Referrence number	Gene number	FDR
RNA modification	GO:0009451	80	13	7.97e-06
ncRNA processing	GO:0034470	223	23	1.12e-05
DNA methylation or demethylation	GO:0044728	21	5	0.000905
positive regulation of ubiquitin-protein transferase activity	GO:0051443	6	3	0.000969
intraciliary transport	GO:0042073	22	5	0.001136
tricarboxylic acid transmembrane transport	GO:0035674	2	2	0.00140904
bone regeneration	GO:1990523	2	2	0.00140904
kinetochore assembly	GO:0051382	7	3	0.00164783
macromolecule methylation	GO:0043414	119	12	0.00170861
DNA modification	GO:0006304	24	5	0.00172338
pseudouridine synthesis	GO:0001522	16	4	0.00249874
kinetochore organization	GO:0051383	8	3	0.00256324
RNA methylation	GO:0001510	38	6	0.00270703
rRNA modification	GO:0000154	17	4	0.00317163
transport along microtubule	GO:0010970	54	7	0.0038857
regulation of mitochondrial translation	GO:0070129	3	2	0.00412167
regulation of mitochondrial gene expression	GO:0062125	3	2	0.00412167
positive regulation of calcium ion-dependent exocytosis	GO:0045956	3	2	0.00412167
dephosphorylation of RNA polymerase II C-terminal domain	GO:0070940	3	2	0.00412167
histone H3-K4 trimethylation	GO:0080182	3	2	0.00412167
tricarboxylic acid transport	GO:0006842	3	2	0.00412167
histone H4-K12 acetylation	GO:0043983	3	2	0.00412167
citrate transport	GO:0015746	3	2	0.00412167
cilium organization	GO:0044782	169	14	0.00463989
DNA alkylation	GO:0006305	19	4	0.00486694
DNA methylation	GO:0006306	19	4	0.00486694
protein neddylation	GO:0045116	10	3	0.00519238
cilium assembly	GO:0060271	158	13	0.00661204
peptidyl-lysine trimethylation	GO:0018023	11	3	0.0069422
DNA demethylation	GO:0080111	4	2	0.00803833
tRNA pseudouridine synthesis	GO:0031119	4	2	0.00803833
SNARE complex assembly	GO:0035493	4	2	0.00803833
microtubule-based transport	GO:0099111	62	7	0.00835211
methylation	GO:0032259	182	14	0.0087895
protein O-linked glycosylation	GO:0006493	23	4	0.00987663
histone H4 acetylation	GO:0043967	23	4	0.00987663
regulation of chromosome organization	GO:0033044	36	5	0.0105674
rRNA metabolic process	GO:0016072	150	12	0.0109812
centromere complex assembly	GO:0034508	13	3	0.0113791
autophagosome maturation	GO:0097352	13	3	0.0113791
mitochondrial cytochrome c oxidase assembly	GO:0033617	5	2	0.0130651
regulation of ubiquitin-protein transferase activity	GO:0051438	14	3	0.0140846
rRNA processing	GO:0006364	138	11	0.0149112
tRNA metabolic process	GO:0006399	121	10	0.0157056
cellular component biogenesis	GO:0044085	1169	58	0.0167975
cellular response to DNA damage stimulus	GO:0006974	319	20	0.0176501
regulation of autophagosome maturation	GO:1901096	6	2	0.0191133
mitochondrial RNA processing	GO:0000963	6	2	0.0191133
pre-miRNA processing	GO:0031054	6	2	0.0191133
histone H4-K5 acetylation	GO:0043981	6	2	0.0191133
histone H4-K8 acetylation	GO:0043982	6	2	0.0191133
tRNA methylation	GO:0030488	16	3	0.0204979
protein mannosylation	GO:0035268	16	3	0.0204979
maturation of SSU-rRNA from tricistronic rRNA transcript (SSU-rRNA, 5.8S rRNA, LSU-rRNA)	GO:0000462	43	5	0.0218029
DNA metabolic process	GO:0006259	328	20	0.0230288
mitochondrial gene expression	GO:0140053	44	5	0.0238637
protein localization to cilium	GO:0061512	17	3	0.0242107
mannosylation	GO:0097502	17	3	0.0242107
smoothened signaling pathway	GO:0007224	60	6	0.0246405
snRNA transcription	GO:0009301	7	2	0.0260995
snRNA transcription by RNA polymerase II	GO:0042795	7	2	0.0260995
chaperone cofactor-dependent protein refolding	GO:0051085	7	2	0.0260995
mitochondrial calcium ion homeostasis	GO:0051560	7	2	0.0260995
DNA dealkylation	GO:0035510	7	2	0.0260995
positive regulation of regulated secretory pathway	GO:1903307	7	2	0.0260995
intraciliary retrograde transport	GO:0035721	7	2	0.0260995
negative regulation of macroautophagy	GO:0016242	7	2	0.0260995
regulation of macroautophagy	GO:0016241	18	3	0.0282612
cytoskeleton-dependent intracellular transport	GO:0030705	80	7	0.0304805
double-strand break repair	GO:0006302	80	7	0.0304805
plasma membrane bounded cell projection assembly	GO:0120031	214	14	0.0313519
positive regulation of canonical Wnt signaling pathway	GO:0090263	19	3	0.0326477
embryonic skeletal joint development	GO:0072498	8	2	0.0339449
regulation of sister chromatid cohesion	GO:0007063	8	2	0.0339449
histone H2A acetylation	GO:0043968	8	2	0.0339449
cell projection assembly	GO:0030031	217	14	0.0346797
negative regulation of hydrolase activity	GO:0051346	66	6	0.0371428
cleavage involved in rRNA processing	GO:0000469	20	3	0.0373668
regulation of centromere complex assembly	GO:0090230	1	1	0.0375755
regulation of vacuole fusion, non-autophagic	GO:0032889	1	1	0.0375755
regulation of kinetochore assembly	GO:0090234	1	1	0.0375755
FasL biosynthetic process	GO:0045210	1	1	0.0375755
histone H3-K27 trimethylation	GO:0098532	1	1	0.0375755
negative regulation of mitochondrial translation	GO:0070130	1	1	0.0375755
rRNA (guanine-N7)-methylation	GO:0070476	1	1	0.0375755
midbrain-hindbrain boundary initiation	GO:0021547	1	1	0.0375755
vacuole fusion, non-autophagic	GO:0042144	1	1	0.0375755
obsolete chromatin maintenance	GO:0070827	1	1	0.0375755
RNA repair	GO:0042245	1	1	0.0375755
small RNA loading onto RISC	GO:0070922	1	1	0.0375755
cytoplasmic RNA surveillance	GO:0071026	1	1	0.0375755
neural plate formation	GO:0021990	1	1	0.0375755
negative regulation of Arp2/3 complex-mediated actin nucleation	GO:0034316	1	1	0.0375755
positive regulation of hepatocyte growth factor receptor signaling pathway	GO:1902204	1	1	0.0375755
targeting of mRNA for destruction involved in RNA interference	GO:0030423	1	1	0.0375755
positive regulation of RNA export from nucleus	GO:0046833	1	1	0.0375755
mitochondrial RNA surveillance	GO:2000827	1	1	0.0375755
negative regulation of actin nucleation	GO:0051126	1	1	0.0375755
miRNA loading onto RISC involved in gene silencing by miRNA	GO:0035280	1	1	0.0375755
minus-end-directed organelle transport along microtubule	GO:0072385	1	1	0.0375755
lysophospholipid transport	GO:0051977	1	1	0.0375755
tRNA methylthiolation	GO:0035600	1	1	0.0375755
positive regulation of exit from mitosis	GO:0031536	1	1	0.0375755
post-chaperonin tubulin folding pathway	GO:0007023	1	1	0.0375755
negative regulation of SMAD protein signal transduction	GO:0060392	1	1	0.0375755
protein localization to photoreceptor connecting cilium	GO:1903621	1	1	0.0375755
positive regulation of cytosolic calcium ion concentration involved in egg activation	GO:0060470	1	1	0.0375755
positive regulation of cortical granule exocytosis by positive regulation of cytosolic calcium ion concentration	GO:0060472	1	1	0.0375755
mitochondrial ncRNA surveillance	GO:0035945	1	1	0.0375755
mitochondrial mRNA surveillance	GO:0035946	1	1	0.0375755
obsolete hemolysis in other organism involved in symbiotic interaction	GO:0052331	1	1	0.0375755
intracellular distribution of mitochondria	GO:0048312	1	1	0.0375755
negative regulation of neuroblast proliferation	GO:0007406	1	1	0.0375755
vacuole fusion	GO:0097576	1	1	0.0375755
molybdate ion transport	GO:0015689	1	1	0.0375755
ciliary receptor clustering involved in smoothened signaling pathway	GO:0060830	1	1	0.0375755
positive regulation of nucleobase-containing compound transport	GO:0032241	1	1	0.0375755
protein localization to ciliary transition zone	GO:1904491	1	1	0.0375755
negative regulation of monocyte chemotaxis	GO:0090027	1	1	0.0375755
protein polyufmylation	GO:1990564	1	1	0.0375755
protein K69-linked ufmylation	GO:1990592	1	1	0.0375755
chromosome organization	GO:0051276	304	18	0.0384004
regulation of dephosphorylation	GO:0035303	50	5	0.0388445
DNA conformation change	GO:0071103	103	8	0.0399187
protein folding	GO:0006457	104	8	0.0418909
positive regulation of protein ubiquitination	GO:0031398	21	3	0.0424142
respiratory chain complex IV assembly	GO:0008535	9	2	0.0425754
metaphase plate congression	GO:0051310	9	2	0.0425754
tRNA splicing, via endonucleolytic cleavage and ligation	GO:0006388	9	2	0.0425754
production of miRNAs involved in gene silencing by miRNA	GO:0035196	9	2	0.0425754
protein O-linked mannosylation	GO:0035269	9	2	0.0425754
mitochondrial calcium ion transmembrane transport	GO:0006851	9	2	0.0425754
maturation of SSU-rRNA	GO:0030490	52	5	0.0448698
DNA repair	GO:0006281	226	14	0.0461846
ncRNA transcription	GO:0098781	22	3	0.0477843
positive regulation of protein modification by small protein conjugation or removal	GO:1903322	22	3	0.0477843
endoplasmic reticulum organization	GO:0007029	22	3	0.0477843
chromosome segregation	GO:0007059	107	8	0.0481912

## Sheet: haploid-hypo DMGs
GO biological process term name	GO ID	Referrence number	Gene number	FDR
endomembrane system organization	GO:0010256	117	9	0.00131416
vesicle docking involved in exocytosis	GO:0006904	22	4	0.00134617
vesicle docking	GO:0048278	45	5	0.00329579
organelle localization by membrane tethering	GO:0140056	46	5	0.00363079
membrane docking	GO:0022406	47	5	0.00398955
protein repair	GO:0030091	6	2	0.00716548
exocytic process	GO:0140029	38	4	0.0102464
organelle fusion	GO:0048284	133	8	0.0105235
regulation of Wnt signaling pathway	GO:0030111	108	7	0.0111212
negative regulation of Wnt signaling pathway	GO:0030178	61	5	0.0119975
embryonic skeletal joint development	GO:0072498	8	2	0.0129822
maturation of LSU-rRNA	GO:0000470	25	3	0.0181069
protein transport	GO:0015031	501	19	0.0189867
membrane organization	GO:0061024	270	12	0.0196678
vesicle fusion	GO:0006906	121	7	0.0197234
regulation of canonical Wnt signaling pathway	GO:0060828	70	5	0.0207498
organelle membrane fusion	GO:0090174	123	7	0.0213705
regulation of vacuole fusion, non-autophagic	GO:0032889	1	1	0.0225612
ribonucleoprotein complex disassembly	GO:0032988	1	1	0.0225612
regulation of filamentous growth	GO:0010570	1	1	0.0225612
spliceosomal complex disassembly	GO:0000390	1	1	0.0225612
negative regulation of canonical Wnt signaling pathway involved in heart development	GO:1905067	1	1	0.0225612
regulation of canonical Wnt signaling pathway involved in heart development	GO:1905066	1	1	0.0225612
negative regulation of canonical Wnt signaling pathway involved in cardiac muscle cell fate commitment	GO:1901296	1	1	0.0225612
regulation of canonical Wnt signaling pathway involved in cardiac muscle cell fate commitment	GO:1901295	1	1	0.0225612
vacuole fusion, non-autophagic	GO:0042144	1	1	0.0225612
negative regulation of Wnt signaling pathway involved in dorsal/ventral axis specification	GO:2000054	1	1	0.0225612
regulation of Wnt signaling pathway involved in dorsal/ventral axis specification	GO:2000053	1	1	0.0225612
intracellular distribution of mitochondria	GO:0048312	1	1	0.0225612
vacuole fusion	GO:0097576	1	1	0.0225612
negative regulation of canonical Wnt signaling pathway involved in neural plate anterior/posterior pattern formation	GO:0060829	1	1	0.0225612
establishment or maintenance of bipolar cell polarity regulating cell shape	GO:0061246	1	1	0.0225612
canonical Wnt signaling pathway involved in heart development	GO:0061316	1	1	0.0225612
canonical Wnt signaling pathway involved in cardiac muscle cell fate commitment	GO:0061317	1	1	0.0225612
positive regulation of establishment or maintenance of cell polarity regulating cell shape	GO:2000771	1	1	0.0225612
regulation of establishment or maintenance of cell polarity regulating cell shape	GO:2000769	1	1	0.0225612
nucleocytoplasmic transport	GO:0006913	126	7	0.0240166
nuclear transport	GO:0051169	126	7	0.0240166
glomerulus morphogenesis	GO:0072102	11	2	0.0243895
mitotic sister chromatid segregation	GO:0000070	28	3	0.0245488
plasma membrane organization	GO:0007009	28	3	0.0245488
establishment of protein localization	GO:0045184	524	19	0.0285292
cellular localization	GO:0051641	968	31	0.0300479
membrane fusion	GO:0061025	134	7	0.0321541
protein import	GO:0017038	79	5	0.0328793
intracellular transport	GO:0046907	605	21	0.0332171
Golgi organization	GO:0007030	32	3	0.0348111
protein import into nucleus	GO:0006606	56	4	0.0372902
intracellular protein transport	GO:0006886	334	13	0.0399102
import into nucleus	GO:0051170	58	4	0.0416166
ribosomal large subunit biogenesis	GO:0042273	59	4	0.0438819
positive regulation of mitotic cell cycle phase transition	GO:1901992	11	1	0.0446151
positive regulation of cell cycle phase transition	GO:1901989	11	1	0.0446151
UTP biosynthetic process	GO:0006228	2	1	0.0446151
epithelial cell proliferation involved in renal tubule morphogenesis	GO:2001013	2	1	0.0446151
COP9 signalosome assembly	GO:0010387	2	1	0.0446151
establishment or maintenance of cell polarity regulating cell shape	GO:0071963	2	1	0.0446151
N-terminal protein myristoylation	GO:0006499	2	1	0.0446151
branchiomeric skeletal muscle development	GO:0014707	2	1	0.0446151
regulation of histone H3-K36 trimethylation	GO:2001253	2	1	0.0446151
regulation of histone H3-K36 methylation	GO:0000414	2	1	0.0446151
regulation of acrosome reaction	GO:0060046	2	1	0.0446151
protein linear polyubiquitination	GO:0097039	2	1	0.0446151
tricarboxylic acid transmembrane transport	GO:0035674	2	1	0.0446151
tRNA N2-guanine methylation	GO:0002940	2	1	0.0446151
transdifferentiation	GO:0060290	2	1	0.0446151
histone H3-K36 trimethylation	GO:0097198	2	1	0.0446151
egg coat formation	GO:0035803	2	1	0.0446151
UTP metabolic process	GO:0046051	2	1	0.0446151
mitochondrion distribution	GO:0048311	2	1	0.0446151
regulation of Wnt signaling pathway involved in heart development	GO:0003307	2	1	0.0446151
negative regulation of Wnt signaling pathway involved in heart development	GO:0003308	2	1	0.0446151
regulation of canonical Wnt signaling pathway involved in neural plate anterior/posterior pattern formation	GO:0060827	2	1	0.0446151
positive regulation of acrosome reaction	GO:2000344	2	1	0.0446151
cellular response to bacterial lipoprotein	GO:0071220	2	1	0.0446151
N-terminal peptidyl-glycine N-myristoylation	GO:0018008	2	1	0.0446151
response to bacterial lipoprotein	GO:0032493	2	1	0.0446151
filamentous growth	GO:0030447	2	1	0.0446151
peptidyl-glycine modification	GO:0018201	2	1	0.0446151
meiotic chromosome condensation	GO:0010032	2	1	0.0446151
exocyst assembly	GO:0001927	2	1	0.0446151
protein myristoylation	GO:0018377	2	1	0.0446151
protein insertion into mitochondrial outer membrane	GO:0045040	2	1	0.0446151
positive regulation of Golgi to plasma membrane protein transport	GO:0042998	2	1	0.0446151
transport	GO:0006810	1997	56	0.0459662
tRNA methylation	GO:0030488	16	2	0.049433
